# Supplementary material for: Design, Synthesis, and Biological Evaluation of 2-Mercaptobenzoxazole Derivatives as Potential Multi-Kinase Inhibitors
Source: Pharmaceuticals (Basel). 2023 Jan 9;16(1):97. doi: 10.3390/ph16010097 (PMC9863562; doi:10.3390/ph16010097)
Supplement: Supplementary file 1 [file pharmaceuticals-16-00097-s001.zip]

Archive with 1 entries (1 files):
- pharmaceuticals-2116216-supplementary.pdf
